# Supplementary material for: B0 Correction for 3T Amide Proton Transfer (APT) MRI Using a Simplified Two-Pool Lorentzian Model of Symmetric Water and Asymmetric Solutes
Source: Tomography. 2022 Aug 1;8(4):1974–86. doi: 10.3390/tomography8040165 (PMC9412582; doi:10.3390/tomography8040165)
Supplement: Supplementary file 1 [file tomography-08-00165-s001.zip]

Archive with 1 entries (1 files):
- tomography-1734322-supplementary.pdf
